# Supplementary material for: Mental Health Challenges at the Intersection of First-Year, First-Generation College Students and Second-Generation Immigrant Identities: A Qualitative Study
Source: Healthcare (Basel). 2025 Dec 21;14(1):21. doi: 10.3390/healthcare14010021 (PMC12786242; doi:10.3390/healthcare14010021)
Supplement: Supplementary file 1 [file healthcare-14-00021-s001.zip]

Archive with 1 entries (1 files):
- healthcare-3986101-supplementary.pdf
